# Supplementary material for: Poly(hydrophobic Amino Acids) and Liposomes for Delivery of Vaccine against Group A Streptococcus
Source: Vaccines (Basel). 2022 Jul 29;10(8):1212. doi: 10.3390/vaccines10081212 (PMC9413763; doi:10.3390/vaccines10081212)
Supplement: Supplementary file 1 [file vaccines-10-01212-s001.zip]

Archive with 1 entries (1 files):
- vaccines-1818164-supplementary.pdf
